# Supplementary material for: Structural and Phylogenetic In Silico Characterization of Vitis vinifera PRR Protein as Potential Target for Plasmopara viticola Infection
Source: Int J Mol Sci. 2024 Sep 3;25(17):9553. doi: 10.3390/ijms25179553 (PMC11395273; doi:10.3390/ijms25179553)
Supplement: Supplementary file 1 [file ijms-25-09553-s001.zip › Table S1.xlsx]

## Sheet: Hoja1
	Table S1	Supplementary Table S1. Chardonnay results. Percent Identity Matrix - created by Clustal2.		1
#
#
		sp|Q9C823|Y1523_ARATH	100.00	28.66	25.00	26.27	26.51	25.52	19.85	23.82	26.48	26.02	22.54	24.20	23.23	23.23	24.55	23.73	27.83	28.86
		sp|Q39086|SD17_ARATH	28.66	100.00	26.47	26.31	25.40	28.71	23.66	25.39	27.14	27.59	23.20	27.62	27.91	28.23	26.62	25.79	25.20	29.03
		tr|A0A438F9N0|A0A438F9N0_VITVI	25.00	26.47	100.00	54.05	58.40	47.10	43.50	48.56	50.54	50.70	45.51	51.67	50.53	50.38	36.33	35.18	38.88	41.53
		sp|O80939|LRK41_ARATH	26.27	26.31	54.05	100.00	62.75	45.26	43.05	46.29	48.99	48.83	42.60	47.87	46.77	46.92	33.39	32.44	38.44	40.79
		tr|A0A438DE97|A0A438DE97_VITVI	26.51	25.40	58.40	62.75	100.00	47.54	44.39	48.85	51.33	51.64	44.10	50.15	50.62	50.46	35.15	34.11	40.06	40.72
		tr|A0A438GWD5|A0A438GWD5_VITVI	25.52	28.71	47.10	45.26	47.54	100.00	46.63	50.95	53.19	53.66	45.15	51.20	52.11	52.43	33.44	32.72	37.24	39.50
		tr|A0A438E3T4|A0A438E3T4_VITVI	19.85	23.66	43.50	43.05	44.39	46.63	100.00	80.68	87.22	88.34	50.61	50.65	51.99	52.16	30.10	29.06	33.68	35.45
		tr|A0A438J290|A0A438J290_VITVI	23.82	25.39	48.56	46.29	48.85	50.95	80.68	100.00	91.56	88.99	51.43	55.37	56.00	56.19	34.98	34.02	38.14	39.60
		tr|A0A438E3M7|A0A438E3M7_VITVI	26.48	27.14	50.54	48.99	51.33	53.19	87.22	91.56	100.00	95.39	53.52	57.36	58.38	58.90	34.94	34.17	39.14	42.58
		tr|A0A438E3T7|A0A438E3T7_VITVI	26.02	27.59	50.70	48.83	51.64	53.66	88.34	88.99	95.39	100.00	53.52	57.84	58.89	59.04	35.22	34.45	39.55	41.95
		tr|A0A438GC44|A0A438GC44_VITVI	22.54	23.20	45.51	42.60	44.10	45.15	50.61	51.43	53.52	53.52	100.00	78.06	77.43	78.30	30.05	30.05	34.89	35.00
		tr|A0A438GC81|A0A438GC81_VITVI	24.20	27.62	51.67	47.87	50.15	51.20	50.65	55.37	57.36	57.84	78.06	100.00	81.91	82.36	33.28	31.57	37.94	39.29
		tr|A0A438GC84|A0A438GC84_VITVI	23.23	27.91	50.53	46.77	50.62	52.11	51.99	56.00	58.38	58.89	77.43	81.91	100.00	99.55	33.76	32.21	38.00	39.71
		tr|A0A438GWD0|A0A438GWD0_VITVI	23.23	28.23	50.38	46.92	50.46	52.43	52.16	56.19	58.90	59.04	78.30	82.36	99.55	100.00	33.92	32.21	38.16	39.92
		tr|A0A438CMJ5|A0A438CMJ5_VITVI	24.55	26.62	36.33	33.39	35.15	33.44	30.10	34.98	34.94	35.22	30.05	33.28	33.76	33.92	100.00	99.55	42.40	38.84
		tr|A0A438HKI7|A0A438HKI7_VITVI	23.73	25.79	35.18	32.44	34.11	32.72	29.06	34.02	34.17	34.45	30.05	31.57	32.21	32.21	99.55	100.00	41.83	37.66
		tr|A0A438ER42|A0A438ER42_VITVI	27.83	25.20	38.88	38.44	40.06	37.24	33.68	38.14	39.14	39.55	34.89	37.94	38.00	38.16	42.40	41.83	100.00	53.71
		tr|A0A438IQ18|A0A438IQ18_VITVI	28.86	29.03	41.53	40.79	40.72	39.50	35.45	39.60	42.58	41.95	35.00	39.29	39.71	39.92	38.84	37.66	53.71	100.00
