# Supplementary material for: Structural and Phylogenetic In Silico Characterization of Vitis vinifera PRR Protein as Potential Target for Plasmopara viticola Infection
Source: Int J Mol Sci. 2024 Sep 3;25(17):9553. doi: 10.3390/ijms25179553 (PMC11395273; doi:10.3390/ijms25179553)
Supplement: Supplementary file 1 [file ijms-25-09553-s001.zip › Table S2.xlsx]

## Sheet: Hoja2
	Table S2	Supplementary Table S2. Pinot noir results. Percent Identity Matrix - created by Clustal2.
		sp|Q9C823|Y1523_ARATH	100.00	26.23	28.31	29.12	23.01	27.00	28.08	27.37	25.27	29.76	27.79	26.30	26.90	28.38
		sp|Q39086|SD17_ARATH	26.23	100.00	23.86	25.57	26.43	24.60	27.49	26.97	26.35	28.62	28.05	27.20	25.55	25.63
		tr|F6H315|F6H315_VITVI	28.31	23.86	100.00	41.21	32.82	32.46	36.19	35.95	35.17	36.79	38.04	36.35	34.66	37.57
		tr|F6HR07|F6HR07_VITVI	29.12	25.57	41.21	100.00	36.62	37.12	39.47	39.09	39.81	41.19	41.26	39.16	38.32	37.15
		tr|F6H5D8|F6H5D8_VITVI	23.01	26.43	32.82	36.62	100.00	41.55	40.71	40.34	41.26	41.19	43.40	41.60	43.18	41.74
		tr|F6GSH6|F6GSH6_VITVI	27.00	24.60	32.46	37.12	41.55	100.00	41.16	40.62	41.23	45.09	44.03	41.42	38.92	42.68
		tr|F6HC85|F6HC85_VITVI	28.08	27.49	36.19	39.47	40.71	41.16	100.00	95.84	48.02	52.15	50.31	50.31	49.16	51.62
		tr|F6HC87|F6HC87_VITVI	27.37	26.97	35.95	39.09	40.34	40.62	95.84	100.00	46.68	51.30	49.15	49.31	48.32	50.93
		tr|F6H1S2|F6H1S2_VITVI	25.27	26.35	35.17	39.81	41.26	41.23	48.02	46.68	100.00	50.95	49.76	49.06	47.72	50.24
		tr|F6HL80|F6HL80_VITVI	29.76	28.62	36.79	41.19	41.19	45.09	52.15	51.30	50.95	100.00	69.78	52.34	50.38	54.64
		tr|F6HNV3|F6HNV3_VITVI	27.79	28.05	38.04	41.26	43.40	44.03	50.31	49.15	49.76	69.78	100.00	53.78	51.66	54.88
		tr|F6GUY7|F6GUY7_VITVI	26.30	27.20	36.35	39.16	41.60	41.42	50.31	49.31	49.06	52.34	53.78	100.00	53.50	57.51
		sp|O80939|LRK41_ARATH	26.90	25.55	34.66	38.32	43.18	38.92	49.16	48.32	47.72	50.38	51.66	53.50	100.00	63.51
		tr|F6HL81|F6HL81_VITVI	28.38	25.63	37.57	37.15	41.74	42.68	51.62	50.93	50.24	54.64	54.88	57.51	63.51	100.00
