# Supplementary material for: Structural and Phylogenetic In Silico Characterization of Vitis vinifera PRR Protein as Potential Target for Plasmopara viticola Infection
Source: Int J Mol Sci. 2024 Sep 3;25(17):9553. doi: 10.3390/ijms25179553 (PMC11395273; doi:10.3390/ijms25179553)
Supplement: Supplementary file 1 [file ijms-25-09553-s001.zip › Table S3.xlsx]

## Sheet: Hoja1
	Table S3	Supplementary Table S3. 23 putative cis-elements showing a 10-value maximum matrix score, identified in A0A438E3M7, A0A438HKI7, A0A438J290, F6HC85, F6HC87 and F6VN3 genes in grapevine by PlantCare. Numbers 1, 2, 3….. represents the repeats of cis-elements while 0 indicate the absence of that particular cis-element. Elements were further characterized into four groups: hormonal regulation, stress …
	Regulation type	Motif	A0A438E3M7	A0A438HKI7	A0A438J290	F6HC85	F6HC87	F6HVN3	Total Number elements (occurrences)
	Hormonal regulation	ABRE	0	1	0	0	1	3	5
	Hormonal regulation	CGTCA-motif	0	0	2	0	0	1	3
	Hormonal regulation	TATC-box	0	1	0	0	0	1	2
	Hormonal regulation	TCA-element	0	1	1	0	0	0	2
	Hormonal regulation	TGACG-motif	0	1	3	0	0	0	4
	Light regulation	3-AF1 binding site	1	0	0	1	0	0	2
	Light regulation	ACE	0	0	1	0	0	0	1
	Light regulation	AE-box	0	0	1	0	0	0	1
	Light regulation	Box 4	0	0	1	0	2	2	5
	Light regulation	Gap-box	0	0	0	0	0	1	1
	Light regulation	GATA-motif	0	0	0	0	1	0	1
	Light regulation	G-box	1	0	1	1	1	8	12
	Light regulation	GT1-motif	1	0	1	1	1	1	5
	Light regulation	I-box	0	0	1	0	0	0	1
	Light regulation	MRE	1	0	0	1	1	0	3
	Light regulation	Sp1	0	0	0	0	1	0	1
	Light regulation	TCT-motif	0	0	0	0	0	1	1
	Plant development	CAT-box	0	0	2	0	0	0	2
	Plant development	circadian	2	0	0	2	0	0	4
	Plant development	GCN4_motif	0	1	0	0	0	0	1
	Plant development	O2-site	0	1	2	0	1	1	5
	Stress regulation	ARE	1	2	0	1	0	2	6
	Stress regulation	LTR	0	0	0	0	0	1	1
